# Supplementary material for: Iterative segmentation and classification for enhanced crop disease diagnosis using optimized hybrid U-Nets model
Source: PeerJ Comput Sci. 2025 Jun 11;11:e2543. doi: 10.7717/peerj-cs.2543 (PMC12190645; doi:10.7717/peerj-cs.2543)
Supplement: Supplemental Information 1 [file peerj-cs-11-2543-s001.zip]

Archive with 13 entries (13 files):
- __init__.py
- GUI.py
- mask_rcnn.py
- Pre_process.py
- -Pycache-/__init__.cpython-37.pyc
- -Pycache-/mask_rcnn.cpython-37.pyc
- -Pycache-/Pre_process.cpython-37.pyc
- -Pycache-/Run.cpython-37.pyc
- read.py
- Result_graphs.py
- Run.py
- run_algorithm.py
- segmentation_accuracy.py
