# Supplementary material for: Iterative segmentation and classification for enhanced crop disease diagnosis using optimized hybrid U-Nets model
Source: PeerJ Comput Sci. 2025 Jun 11;11:e2543. doi: 10.7717/peerj-cs.2543 (PMC12190645; doi:10.7717/peerj-cs.2543)
Supplement: Supplemental Information 2 [file peerj-cs-11-2543-s002.zip]

Archive with 3,175 entries (3,171 files):
- Apple/Apple___Apple_scab/
- Apple/Apple___Apple_scab/00075aa8-d81a-4184-8541-b692b78d398a___FREC_Scab 3335_final_masked.jpg
- Apple/Apple___Apple_scab/01a66316-0e98-4d3b-a56f-d78752cd043f___FREC_Scab 3003_final_masked.jpg
- Apple/Apple___Apple_scab/01f3deaa-6143-4b6c-9c22-620a46d8be04___FREC_Scab 3112_final_masked.jpg
- Apple/Apple___Apple_scab/0208f4eb-45a4-4399-904e-989ac2c6257c___FREC_Scab 3037_final_masked.jpg
- Apple/Apple___Apple_scab/023123cb-7b69-4c9f-a521-766d7c8543bb___FREC_Scab 3487_final_masked.jpg
- Apple/Apple___Apple_scab/0261a6e4-21f8-481a-8827-b674e6955644___FREC_Scab 3055_final_masked.jpg
- Apple/Apple___Apple_scab/029424b0-0ef5-491b-9ef5-069190d24d8f___FREC_Scab 3504_final_masked.jpg
- Apple/Apple___Apple_scab/03354abb-aa1c-4f9d-a1ef-9f40505cd539___FREC_Scab 3355_final_masked.jpg
- Apple/Apple___Apple_scab/0340dc35-5215-48ab-8db7-06af99fcb358___FREC_Scab 2966_final_masked.jpg
- Apple/Apple___Apple_scab/0395b847-2c73-4674-826f-33a6afb5b4fe___FREC_Scab 3287_final_masked.jpg
- Apple/Apple___Apple_scab/03eccb1a-0368-4ac7-9f48-7546037b775a___FREC_Scab 3334_final_masked.jpg
- Apple/Apple___Apple_scab/0537ad56-3d24-4e97-a947-65b9b37f8988___FREC_Scab 3079_final_masked.jpg
- Apple/Apple___Apple_scab/058d5e64-2c57-45ba-94cb-ac83fd1885a0___FREC_Scab 3181_final_masked.jpg
- Apple/Apple___Apple_scab/0631708e-5bac-4611-8ff9-6d5ee87ce3b3___FREC_Scab 3252_final_masked.jpg
- Apple/Apple___Apple_scab/0672ab32-9fce-41f3-ae69-e39c48a0a292___FREC_Scab 3347_final_masked.jpg
- Apple/Apple___Apple_scab/06cf74b6-d895-4a09-b3b1-bc63579f8c33___FREC_Scab 3128_final_masked.jpg
- Apple/Apple___Apple_scab/073b509f-c1ea-4e61-881b-2e874c5f4199___FREC_Scab 3286_final_masked.jpg
- Apple/Apple___Apple_scab/075b1885-250b-4b3e-8168-e54efdbb04e8___FREC_Scab 3173_final_masked.jpg
- Apple/Apple___Apple_scab/0812e1e4-6d1b-4264-8f23-6519354fc5a6___FREC_Scab 3293_final_masked.jpg
- Apple/Apple___Apple_scab/0896ecbc-1af2-4868-8279-ed302acb29bc___FREC_Scab 3339_final_masked.jpg
- Apple/Apple___Apple_scab/08c42d78-aa7b-4106-b0c1-b260f898dcba___FREC_Scab 3151_final_masked.jpg
- Apple/Apple___Apple_scab/095c9131-a0cb-47de-898a-f9371f208c01___FREC_Scab 3109_final_masked.jpg
- Apple/Apple___Apple_scab/09ba6ad9-aa8d-4493-b1bf-818a4b30c4aa___FREC_Scab 2981_final_masked.jpg
- Apple/Apple___Apple_scab/09e40e4f-f8bc-4537-b20d-0b244760dbf4___FREC_Scab 3216_final_masked.jpg
- Apple/Apple___Apple_scab/0a14783a-838a-4d4f-a671-ff98011714c6___FREC_Scab 3288_final_masked.jpg
- Apple/Apple___Apple_scab/0a5e9323-dbad-432d-ac58-d291718345d9___FREC_Scab 3417_final_masked.jpg
- Apple/Apple___Apple_scab/0a6812de-7416-4ffe-aba9-307599a02c84___FREC_Scab 2973_final_masked.jpg
- Apple/Apple___Apple_scab/0a769a71-052a-4f19-a4d8-b0f0cb75541c___FREC_Scab 3165_final_masked.jpg
- Apple/Apple___Apple_scab/0b170906-9436-4c0d-84c1-c396ad9d909b___FREC_Scab 3101_final_masked.jpg
- Apple/Apple___Apple_scab/0b1e31fa-cbc0-41ed-9139-c794e6855e82___FREC_Scab 3089_final_masked.jpg
- Apple/Apple___Apple_scab/0b4a52e3-e15e-4117-b2e8-7cdb5dca3ce9___FREC_Scab 3137_final_masked.jpg
- Apple/Apple___Apple_scab/0c620ec5-11cf-4120-94ab-1311e99df147___FREC_Scab 3131_final_masked.jpg
- Apple/Apple___Apple_scab/0cbfa4fa-63d8-43ce-9385-ff140e524b69___FREC_Scab 3164_final_masked.jpg
- Apple/Apple___Apple_scab/0d3c0790-7833-470b-ac6e-94d0a3bf3e7c___FREC_Scab 2959_final_masked.jpg
- Apple/Apple___Apple_scab/0d8d5b80-962d-4381-8d3b-9eca3f2f1bb0___FREC_Scab 3449_final_masked.jpg
- Apple/Apple___Apple_scab/0db71c1d-93d7-4481-b0d0-b73f995131a9___FREC_Scab 2976_final_masked.jpg
- Apple/Apple___Apple_scab/0e90fe4a-e8b6-4186-9429-a9fea180af9a___FREC_Scab 3391_final_masked.jpg
- Apple/Apple___Apple_scab/0ea78733-9404-4536-8793-a108c66269b3___FREC_Scab 3145_final_masked.jpg
- Apple/Apple___Apple_scab/10072248-60e2-4190-b4df-14e8ab61008c___FREC_Scab 3445_final_masked.jpg
- Apple/Apple___Apple_scab/106aaa5f-c98d-482d-88ef-8e5170e9072d___FREC_Scab 3489_final_masked.jpg
- Apple/Apple___Apple_scab/11c50257-617e-4a6a-a996-2b195af9ada4___FREC_Scab 3462_final_masked.jpg
- Apple/Apple___Apple_scab/11f5b020-3dfd-400c-9819-7d229bc5f929___FREC_Scab 2945_final_masked.jpg
- Apple/Apple___Apple_scab/12bc3d5c-2409-426e-b6cb-a08cbf488153___FREC_Scab 3154_final_masked.jpg
- Apple/Apple___Apple_scab/133c27cd-57f6-4790-b446-972327e13194___FREC_Scab 3362_final_masked.jpg
- Apple/Apple___Apple_scab/13b10b04-7da6-4d34-8b43-258239a25ffd___FREC_Scab 2990_final_masked.jpg
- Apple/Apple___Apple_scab/13b16e68-c82c-4de8-ab34-877ff352e821___FREC_Scab 3180_final_masked.jpg
- Apple/Apple___Apple_scab/13f31401-f65a-4025-823a-4f2738e8bff9___FREC_Scab 3062_final_masked.jpg
- Apple/Apple___Apple_scab/14c623e5-051c-42f6-9e4f-f7a93e6a723c___FREC_Scab 2965_final_masked.jpg
- Apple/Apple___Apple_scab/1547f817-6a4d-4cbc-8ce0-7dff293562ee___FREC_Scab 3194_final_masked.jpg
- Apple/Apple___Apple_scab/154842bb-6ee3-4176-9007-cf7a43cfe140___FREC_Scab 3434_final_masked.jpg
- Apple/Apple___Apple_scab/15bfa086-7d4a-43c0-800d-2fe8255ba50c___FREC_Scab 3150_final_masked.jpg
- Apple/Apple___Apple_scab/162d8ca4-7cd3-46f1-904f-09721df3e498___FREC_Scab 3336_final_masked.jpg
- Apple/Apple___Apple_scab/1637ad84-640c-41e7-9be7-6d8e7769b875___FREC_Scab 3110_final_masked.jpg
- Apple/Apple___Apple_scab/176a93ed-6c2d-4828-ada1-87f1688b509b___FREC_Scab 3083_final_masked.jpg
- Apple/Apple___Apple_scab/18ab74ed-8e95-4787-b2e1-1283594bd00b___FREC_Scab 3012_final_masked.jpg
- Apple/Apple___Apple_scab/18e95262-fb0a-472c-93ab-e03138a360dc___FREC_Scab 3366_final_masked.jpg
- Apple/Apple___Apple_scab/18ea82fd-4e16-416f-8ad9-54e0f6601693___FREC_Scab 3127_final_masked.jpg
- Apple/Apple___Apple_scab/1962d1ec-fb66-4583-b631-81cd23ecf063___FREC_Scab 3238_final_masked.jpg
- Apple/Apple___Apple_scab/1a21aabb-6f74-4644-8d9e-a517568b7e9c___FREC_Scab 3095_final_masked.jpg
- Apple/Apple___Apple_scab/1a304331-98b5-473f-bbb1-c33b8441052a___FREC_Scab 3296_final_masked.jpg
- Apple/Apple___Apple_scab/1a4047d7-23d6-4bba-ba10-b6e7005ea01b___FREC_Scab 3193_final_masked.jpg
- Apple/Apple___Apple_scab/1a41bab0-45e0-4dda-a798-9bf4a998f1b6___FREC_Scab 3450_final_masked.jpg
- Apple/Apple___Apple_scab/1b1004c8-99e9-4c85-8fe5-b1c11d558cf8___FREC_Scab 3300_final_masked.jpg
- Apple/Apple___Apple_scab/1bc60205-27cc-4d10-bc87-7e968573e5d5___FREC_Scab 3531_final_masked.jpg
- Apple/Apple___Apple_scab/1bcc3b5d-7e00-43fb-983e-95ae271a715b___FREC_Scab 3061_final_masked.jpg
- Apple/Apple___Apple_scab/1c10ab31-02b9-4008-b66f-9b44d8a9d323___FREC_Scab 3084_final_masked.jpg
- Apple/Apple___Apple_scab/1cb869ea-0a4c-47d7-9def-a88c16b72ddc___FREC_Scab 3350_final_masked.jpg
- Apple/Apple___Apple_scab/1cdf2779-8cb1-4ae4-be70-b0eeb1abb0f8___FREC_Scab 3370_final_masked.jpg
- Apple/Apple___Apple_scab/1ceeeee0-40bd-4ac9-8a57-59385bf5df8a___FREC_Scab 3001_final_masked.jpg
- Apple/Apple___Apple_scab/1d81b4c1-072d-4cf7-b1ca-ce43f59822d8___FREC_Scab 3406_final_masked.jpg
- Apple/Apple___Apple_scab/1d9d67e2-5603-4710-ae2b-6cb0b922ae61___FREC_Scab 3122_final_masked.jpg
- Apple/Apple___Apple_scab/1f6abf22-93fa-48f0-a509-cc3e210f75f0___FREC_Scab 3172_final_masked.jpg
- Apple/Apple___Apple_scab/1f97d75c-db85-4344-8687-82ca56454d17___FREC_Scab 3408_final_masked.jpg
- Apple/Apple___Apple_scab/1f98b949-4df2-45cf-8572-3b4a753be21a___FREC_Scab 2907_final_masked.jpg
- Apple/Apple___Apple_scab/201d8b27-5a38-43e5-8065-f7fe039ad781___FREC_Scab 3058_final_masked.jpg
- Apple/Apple___Apple_scab/20f4f8d1-7527-420b-a90d-e17b9e45549a___FREC_Scab 2997_final_masked.jpg
- Apple/Apple___Apple_scab/222a9802-f14c-433e-9d18-d0668ed3c279___FREC_Scab 3239_final_masked.jpg
- Apple/Apple___Apple_scab/22c12d6a-3c17-45be-b53b-f17f1b3f5168___FREC_Scab 3206_final_masked.jpg
- Apple/Apple___Apple_scab/233b7aec-ccec-47a3-b5bd-27e154d7a8f7___FREC_Scab 2912_final_masked.jpg
- Apple/Apple___Apple_scab/23466313-6a2c-46e7-ad89-1f95dd2d3b40___FREC_Scab 3517_final_masked.jpg
- Apple/Apple___Apple_scab/23576562-df0c-46bb-8c50-1bf03412097f___FREC_Scab 3086_final_masked.jpg
- Apple/Apple___Apple_scab/23f31e0d-3330-4752-9f83-8aba28c90ccb___FREC_Scab 3178_final_masked.jpg
- Apple/Apple___Apple_scab/2438c1f0-556e-4575-b382-96e17f908e34___FREC_Scab 3230_final_masked.jpg
- Apple/Apple___Apple_scab/246c33b0-fac8-4cca-ae8b-17947338b8b2___FREC_Scab 3091_final_masked.jpg
- Apple/Apple___Apple_scab/24d43ad3-24e6-4236-8ef7-59b268520ca3___FREC_Scab 3533_final_masked.jpg
- Apple/Apple___Apple_scab/252087d7-57c9-4ebe-b6c4-840d6c5dfcb1___FREC_Scab 3329_final_masked.jpg
- Apple/Apple___Apple_scab/258ce9eb-2b67-475b-b09c-0bc83b0987f1___FREC_Scab 3033_final_masked.jpg
- Apple/Apple___Apple_scab/25aeb397-bc36-4fe5-affe-6b8195d4f282___FREC_Scab 3494_final_masked.jpg
- Apple/Apple___Apple_scab/268a2ad1-d649-4ec0-add3-61cc8f54f479___FREC_Scab 3235_final_masked.jpg
- Apple/Apple___Apple_scab/26a31865-1d42-4bd6-8b67-02cbedfd6f64___FREC_Scab 3516_final_masked.jpg
- Apple/Apple___Apple_scab/270dd6be-95f4-4fd1-8423-b698663b3f72___FREC_Scab 2954_final_masked.jpg
- Apple/Apple___Apple_scab/27338275-3c75-4bbf-8d74-7b90e9d224d3___FREC_Scab 3269_final_masked.jpg
- Apple/Apple___Apple_scab/276ed34e-9987-4b38-b83b-8626504fc204___FREC_Scab 3050_final_masked.jpg
- Apple/Apple___Apple_scab/29ab8216-ec38-4efd-9c77-21068fa899a4___FREC_Scab 3241_final_masked.jpg
- Apple/Apple___Apple_scab/2a59761b-c91c-451c-8e13-d9dc3aff8d29___FREC_Scab 3503_final_masked.jpg
- Apple/Apple___Apple_scab/2a800c84-902e-4aa8-af13-4e020d6f17dd___FREC_Scab 3124_final_masked.jpg
- Apple/Apple___Apple_scab/2a97b29d-8a63-47ab-bd5b-c14832a586c8___FREC_Scab 3242_final_masked.jpg
- Apple/Apple___Apple_scab/2ae81857-0615-4a6a-8d13-1ace0c62284d___FREC_Scab 2992_final_masked.jpg
- Apple/Apple___Apple_scab/2bc018ba-3c49-4cf4-9411-a93b7b196f45___FREC_Scab 3326_final_masked.jpg
- Apple/Apple___Apple_scab/2bc50b52-0d7d-41a3-be8a-8d070341d87f___FREC_Scab 3476_final_masked.jpg
- Apple/Apple___Apple_scab/2bfd8ee0-af6b-42fd-ae61-fc5e92ec1b67___FREC_Scab 2988_final_masked.jpg
- Apple/Apple___Apple_scab/2c648fcd-d637-4559-beaa-9dd6079646fb___FREC_Scab 3213_final_masked.jpg
- Apple/Apple___Apple_scab/2c7ca7c8-1a6c-4811-b9b0-b054c11a5397___FREC_Scab 3260_final_masked.jpg
- Apple/Apple___Apple_scab/2c89ceaf-748c-4371-80d0-d01855f04a92___FREC_Scab 2962_final_masked.jpg
- Apple/Apple___Apple_scab/2d329823-7ad5-4189-89b7-4bdf24f9c393___FREC_Scab 3507_final_masked.jpg
- Apple/Apple___Apple_scab/2d4c8a12-a34c-4c8b-b357-271d87532ece___FREC_Scab 3090_final_masked.jpg
- Apple/Apple___Apple_scab/2d5265d2-be99-4e9f-a085-d309cc01b751___FREC_Scab 3023_final_masked.jpg
- Apple/Apple___Apple_scab/2dd8b8f8-46b0-4bc6-b817-ea7163f4b28b___FREC_Scab 3473_final_masked.jpg
- Apple/Apple___Apple_scab/2e264ee0-7679-4ad2-a19a-1ac4d2e84079___FREC_Scab 2984_final_masked.jpg
- Apple/Apple___Apple_scab/2f1e68c0-c059-46fd-bbf3-f160817abdc3___FREC_Scab 3535_final_masked.jpg
- Apple/Apple___Apple_scab/2f668a95-80ab-40ac-98ef-657bd85b668b___FREC_Scab 3247_final_masked.jpg
- Apple/Apple___Apple_scab/30111fee-0c22-4ca4-aeb4-ac14a9a5d651___FREC_Scab 3097_final_masked.jpg
- Apple/Apple___Apple_scab/320dff9e-6d59-4bec-9e7c-930444343e3b___FREC_Scab 3398_final_masked.jpg
- Apple/Apple___Apple_scab/321c7135-853f-444d-9952-a893e660d966___FREC_Scab 2958_final_masked.jpg
- Apple/Apple___Apple_scab/32454154-edbf-464f-8097-e99a3d9a15af___FREC_Scab 2936_final_masked.jpg
- Apple/Apple___Apple_scab/32550bbb-cdf1-4805-8167-27dc5a8e87d2___FREC_Scab 3195_final_masked.jpg
- Apple/Apple___Apple_scab/334f8e1a-5989-476e-88f4-8a45c304e12c___FREC_Scab 3035_final_masked.jpg
- Apple/Apple___Apple_scab/33ebf0dd-f971-4f11-aa93-45df7d55a9ea___FREC_Scab 3182_final_masked.jpg
- Apple/Apple___Apple_scab/34c2823b-d1c5-4bd8-a5a7-74bdef959e10___FREC_Scab 3484_final_masked.jpg
- Apple/Apple___Apple_scab/34c37353-8429-499e-bd38-ac7501f79e90___FREC_Scab 3501_final_masked.jpg
- Apple/Apple___Apple_scab/3523d2d8-0da9-4b83-b09d-21bd96860a3d___FREC_Scab 3499_final_masked.jpg
- Apple/Apple___Apple_scab/352a5659-3552-4e94-8333-c3715d38cc27___FREC_Scab 3049_final_masked.jpg
- Apple/Apple___Apple_scab/35694cb9-efe9-441a-a810-13e065de7925___FREC_Scab 3320_final_masked.jpg
- Apple/Apple___Apple_scab/35fde58e-46ea-4d1b-9580-ead7a2d0cb3b___FREC_Scab 2952_final_masked.jpg
- Apple/Apple___Apple_scab/3636b2d7-b888-437b-b4e3-a8af4bb62763___FREC_Scab 3148_final_masked.jpg
- Apple/Apple___Apple_scab/3652fd23-ba4c-4958-8db8-3aff8f614dfd___FREC_Scab 3377_final_masked.jpg
- Apple/Apple___Apple_scab/36d99a07-4a43-4416-b204-6886f71d5039___FREC_Scab 3294_final_masked.jpg
- Apple/Apple___Apple_scab/37659856-0fc8-430b-871a-af4f0b557e49___FREC_Scab 3081_final_masked.jpg
- Apple/Apple___Apple_scab/376aaef3-8649-43aa-89f8-166bd349a3d3___FREC_Scab 3064_final_masked.jpg
- Apple/Apple___Apple_scab/38e76f0a-63cb-460a-b0fa-f20e561dc2c0___FREC_Scab 3481_final_masked.jpg
- Apple/Apple___Apple_scab/3bf2f5f8-4578-405a-88c6-c5338620a078___FREC_Scab 3059_final_masked.jpg
- Apple/Apple___Apple_scab/3c27bbd7-b305-4ab0-8a85-5061363cf632___FREC_Scab 3183_final_masked.jpg
- Apple/Apple___Apple_scab/3c2f46e3-9f96-4912-a9d5-7a046aa6a1b2___FREC_Scab 2967_final_masked.jpg
- Apple/Apple___Apple_scab/3d34bd1c-fae9-446a-a629-147b5e8d5d6b___FREC_Scab 3103_final_masked.jpg
- Apple/Apple___Apple_scab/3dd3d59c-be2a-4f29-8fa1-d4f37d7fb894___FREC_Scab 3412_final_masked.jpg
- Apple/Apple___Apple_scab/3eb26abb-a392-4cc4-9be2-d5e4bb8f3660___FREC_Scab 2969_final_masked.jpg
- Apple/Apple___Apple_scab/3f65aa69-06c9-423f-ac7a-e2ab6edf63ca___FREC_Scab 3360_final_masked.jpg
- Apple/Apple___Apple_scab/4098b029-fcda-4d2f-9703-c16e6e5fae49___FREC_Scab 3455_final_masked.jpg
- Apple/Apple___Apple_scab/40a5e87c-ee32-4d67-9b28-926e94638a1d___FREC_Scab 3251_final_masked.jpg
- Apple/Apple___Apple_scab/40d60cf0-1311-40c7-9e7e-579e74c92027___FREC_Scab 3136_final_masked.jpg
- Apple/Apple___Apple_scab/40df2c3f-673e-4da8-a172-65fd5a656c1d___FREC_Scab 2957_final_masked.jpg
- Apple/Apple___Apple_scab/4147e694-ce1f-47ea-b641-899e60ef3f3a___FREC_Scab 3278_final_masked.jpg
- Apple/Apple___Apple_scab/4151028c-c8bc-4394-b4a7-aff414864c15___FREC_Scab 3418_final_masked.jpg
- Apple/Apple___Apple_scab/419c16b2-13aa-485b-8342-3760707e21f9___FREC_Scab 3285_final_masked.jpg
- Apple/Apple___Apple_scab/41c2bb79-44fb-48f4-864f-eec35e3442f5___FREC_Scab 2931_final_masked.jpg
- Apple/Apple___Apple_scab/41c30a63-9e26-4ced-8110-038a2e36b095___FREC_Scab 3298_final_masked.jpg
- Apple/Apple___Apple_scab/43712608-0fa2-4be2-91a0-242aca469cb4___FREC_Scab 2985_final_masked.jpg
- Apple/Apple___Apple_scab/43f68711-decd-4831-bf5c-99fa40abe339___FREC_Scab 3413_final_masked.jpg
- Apple/Apple___Apple_scab/4442b558-4db4-4de3-82c3-7524b59bb315___FREC_Scab 2961_final_masked.jpg
- Apple/Apple___Apple_scab/444c4ed0-3bee-4059-870a-a15a00f0e37e___FREC_Scab 3067_final_masked.jpg
- Apple/Apple___Apple_scab/4495850d-4478-4680-a657-c082a8ea69ed___FREC_Scab 3534_final_masked.jpg
- Apple/Apple___Apple_scab/44b52928-c5dd-48f4-b2c8-b128032c49dd___FREC_Scab 3518_final_masked.jpg
- Apple/Apple___Apple_scab/44d28651-473c-4e9b-81ec-212893669fba___FREC_Scab 3477_final_masked.jpg
- Apple/Apple___Apple_scab/44dbb7a4-4c41-4d4c-9e34-9e665a35926c___FREC_Scab 3438_final_masked.jpg
- Apple/Apple___Apple_scab/44dcf367-d162-407e-8ea8-e363ab8ff5c4___FREC_Scab 3282_final_masked.jpg
- Apple/Apple___Apple_scab/45000608-507a-46f5-be52-3ee24d0fb47d___FREC_Scab 3113_final_masked.jpg
- Apple/Apple___Apple_scab/4512edee-9d3b-451e-845d-86666feebe99___FREC_Scab 3328_final_masked.jpg
- Apple/Apple___Apple_scab/453b09e4-6469-47f9-8599-f87e1d6eddf3___FREC_Scab 3048_final_masked.jpg
- Apple/Apple___Apple_scab/45512c84-e453-459c-b12f-1d08ce44001b___FREC_Scab 3072_final_masked.jpg
- Apple/Apple___Apple_scab/4555c009-6c33-4913-accc-fd1a8355646b___FREC_Scab 2929_final_masked.jpg
- Apple/Apple___Apple_scab/45a699f2-a02d-4f1f-b628-6d445c58a595___FREC_Scab 3291_final_masked.jpg
- Apple/Apple___Apple_scab/45e34a1f-1d46-42e8-921d-c82f2c9e7cd1___FREC_Scab 3228_final_masked.jpg
- Apple/Apple___Apple_scab/45ee8aaa-1a08-46ed-8ac8-bba8e40c61d6___FREC_Scab 2986_final_masked.jpg
- Apple/Apple___Apple_scab/461eeeb9-5bf1-4c0a-a7dd-6967917b4537___FREC_Scab 3098_final_masked.jpg
- Apple/Apple___Apple_scab/462f0ef8-5460-4f5c-8935-62a204d3fc08___FREC_Scab 2924_final_masked.jpg
- Apple/Apple___Apple_scab/470bece4-7eb2-4ec1-917a-278559afe463___FREC_Scab 3250_final_masked.jpg
- Apple/Apple___Apple_scab/474cf33e-0289-4014-bb8a-8004b87b471b___FREC_Scab 3425_final_masked.jpg
- Apple/Apple___Apple_scab/47b3d8bb-2461-4593-a0fe-a6adf0925a9a___FREC_Scab 2974_final_masked.jpg
- Apple/Apple___Apple_scab/47ebb7a4-a8e0-4a57-95e5-dd8e9d1235a2___FREC_Scab 3147_final_masked.jpg
- Apple/Apple___Apple_scab/48420763-bd18-49b4-9ab4-69319b5733f2___FREC_Scab 3201_final_masked.jpg
- Apple/Apple___Apple_scab/48dcb319-8b65-4bac-bba4-aa8ffa8abdd0___FREC_Scab 3519_final_masked.jpg
- Apple/Apple___Apple_scab/48e62e54-d02a-41bb-8486-234408706e69___FREC_Scab 3190_final_masked.jpg
- Apple/Apple___Apple_scab/4940cd87-695e-4f4d-8a45-5490812447cc___FREC_Scab 3044_final_masked.jpg
- Apple/Apple___Apple_scab/495816a8-4d85-47a5-9aca-a09f3f30a068___FREC_Scab 3443_final_masked.jpg
- Apple/Apple___Apple_scab/4a50158d-dcd0-4a1f-885e-2d9b16a4e344___FREC_Scab 3205_final_masked.jpg
- Apple/Apple___Apple_scab/4a7f12ff-a785-4d12-8943-f1644789a21b___FREC_Scab 2916_final_masked.jpg
- Apple/Apple___Apple_scab/4abca5eb-2376-4551-be42-25bbb5400fc7___FREC_Scab 3268_final_masked.jpg
- Apple/Apple___Apple_scab/4b4b59d5-3c6d-4ce5-b349-616fecb850ff___FREC_Scab 3447_final_masked.jpg
- Apple/Apple___Apple_scab/4b51cc5d-4122-451b-8598-81ea29dc7cd4___FREC_Scab 3290_final_masked.jpg
- Apple/Apple___Apple_scab/4b7c40cd-b145-4945-b649-3576a1d898dc___FREC_Scab 3343_final_masked.jpg
- Apple/Apple___Apple_scab/4bb38e05-1d5a-40c6-8638-10db134db682___FREC_Scab 3390_final_masked.jpg
- Apple/Apple___Apple_scab/4be9d1d9-2170-4856-a81e-e53e7aa5dbf7___FREC_Scab 3082_final_masked.jpg
- Apple/Apple___Apple_scab/4d02c4a9-4b0d-4b4b-9695-91f08228ee53___FREC_Scab 3274_final_masked.jpg
- Apple/Apple___Apple_scab/4d3bcf15-cc49-4189-82e1-780efdf625a8___FREC_Scab 3254_final_masked.jpg
- Apple/Apple___Apple_scab/4e2c27a7-4be1-4c86-a07b-bc2a64c1bff9___FREC_Scab 3018_final_masked.jpg
- Apple/Apple___Apple_scab/4e770559-e332-470e-aae3-c7ad0399dd20___FREC_Scab 3513_final_masked.jpg
- Apple/Apple___Apple_scab/50dca3b7-fe83-426b-9fa7-a4e80df022aa___FREC_Scab 3488_final_masked.jpg
- Apple/Apple___Apple_scab/51530f6a-2bee-4008-8e77-eeda281e9195___FREC_Scab 3209_final_masked.jpg
- Apple/Apple___Apple_scab/517d0958-b10e-4260-a736-7a4bbb9706c0___FREC_Scab 3497_final_masked.jpg
- Apple/Apple___Apple_scab/518ab601-3736-4d3b-9770-a0efba601c0e___FREC_Scab 3231_final_masked.jpg
- Apple/Apple___Apple_scab/51929389-451f-4c78-a66b-b644e82a33b6___FREC_Scab 3528_final_masked.jpg
- Apple/Apple___Apple_scab/52d5723a-b498-4759-89a1-a7d815689716___FREC_Scab 3034_final_masked.jpg
- Apple/Apple___Apple_scab/53035d10-9f2b-4c90-ab75-dfde2a9af82f___FREC_Scab 2915_final_masked.jpg
- Apple/Apple___Apple_scab/5345e6fb-1829-457f-ac86-6683d762c9ea___FREC_Scab 3482_final_masked.jpg
- Apple/Apple___Apple_scab/536ce9e9-6c98-42c6-9447-f38073b3e9da___FREC_Scab 3222_final_masked.jpg
- Apple/Apple___Apple_scab/537873ed-fc63-4df3-bb6a-a5bf4c742619___FREC_Scab 3505_final_masked.jpg
- Apple/Apple___Apple_scab/53c67c39-c05f-4b2e-939e-23d44a32efac___FREC_Scab 3087_final_masked.jpg
- Apple/Apple___Apple_scab/53d37faf-7a68-4fe2-ac1f-5438637742d4___FREC_Scab 3080_final_masked.jpg
- Apple/Apple___Apple_scab/53fe6519-da0a-4183-80d6-a18828a33223___FREC_Scab 3283_final_masked.jpg
- Apple/Apple___Apple_scab/550b0aab-e777-4942-a186-fc910e0fa89b___FREC_Scab 3253_final_masked.jpg
- Apple/Apple___Apple_scab/5581f206-7305-4430-be5f-8de62689fb70___FREC_Scab 2918_final_masked.jpg
- Apple/Apple___Apple_scab/55cd6283-a5b1-47e9-b061-c7692c8ba781___FREC_Scab 3460_final_masked.jpg
- Apple/Apple___Apple_scab/563a51b6-2342-4922-b76d-0a6bb69a11f9___FREC_Scab 3107_final_masked.jpg
- Apple/Apple___Apple_scab/5893bd90-486f-42cf-9fcd-a4dc1e208246___FREC_Scab 3236_final_masked.jpg
- Apple/Apple___Apple_scab/5990ed9f-ffe8-4622-bd26-e536ea5e1109___FREC_Scab 3042_final_masked.jpg
- Apple/Apple___Apple_scab/59c9641b-c84e-4595-8f2c-13b5f914aa4a___FREC_Scab 3060_final_masked.jpg
- Apple/Apple___Apple_scab/5a178d63-372d-48c4-adb8-d616130ba3f0___FREC_Scab 3104_final_masked.jpg
- Apple/Apple___Apple_scab/5a923f64-b733-47a7-90f5-2786cd9c85ce___FREC_Scab 3234_final_masked.jpg
- Apple/Apple___Apple_scab/5b74fa7a-008d-42b2-b8c0-07bd4642153a___FREC_Scab 3162_final_masked.jpg
- Apple/Apple___Apple_scab/5c0af4dd-f185-4fc9-ae2c-a697a235d660___FREC_Scab 2955_final_masked.jpg
- Apple/Apple___Apple_scab/5cd3df15-31a2-4076-9d1a-8735fa1dccdf___FREC_Scab 3410_final_masked.jpg
- Apple/Apple___Apple_scab/5d398d0d-256d-4de5-8dcd-f3b455da2b76___FREC_Scab 3522_final_masked.jpg
- Apple/Apple___Apple_scab/5dbcba87-93fa-4c21-8abd-bc20c93b359f___FREC_Scab 3258_final_masked.jpg
- Apple/Apple___Apple_scab/5e96dd82-f2d2-4a19-a9cd-46165d6623f9___FREC_Scab 3218_final_masked.jpg
- Apple/Apple___Apple_scab/5eb564a6-cd74-4c90-95d9-611a6301369d___FREC_Scab 3099_final_masked.jpg
- Apple/Apple___Apple_scab/5f312356-04d0-44d0-ba06-4e3c33907b03___FREC_Scab 3349_final_masked.jpg
- Apple/Apple___Apple_scab/5fcb921d-3329-443c-a708-37c3943f5493___FREC_Scab 2987_final_masked.jpg
- Apple/Apple___Apple_scab/60226bd7-db11-4d7e-ba29-a5136f6bebe0___FREC_Scab 3470_final_masked.jpg
- Apple/Apple___Apple_scab/60f3ba82-caf1-4cf7-998c-b0005458fa38___FREC_Scab 3226_final_masked.jpg
- Apple/Apple___Apple_scab/6105e3bd-339c-47bd-9764-4ba9b7059a6b___FREC_Scab 3096_final_masked.jpg
- Apple/Apple___Apple_scab/61373045-a7a5-4213-94fb-7d81638d5561___FREC_Scab 3430_final_masked.jpg
- Apple/Apple___Apple_scab/61643f40-eb9a-4c6b-8de5-c12319fc7680___FREC_Scab 3114_final_masked.jpg
- Apple/Apple___Apple_scab/6171eecd-e385-4010-b9cd-5982f4674fee___FREC_Scab 2911_final_masked.jpg
- Apple/Apple___Apple_scab/623fb084-dbac-42fb-b636-7cfcb89ba9f6___FREC_Scab 3437_final_masked.jpg
- Apple/Apple___Apple_scab/62c3478f-3ab0-48df-962f-9d7782ec364d___FREC_Scab 2925_final_masked.jpg
- Apple/Apple___Apple_scab/62f548e4-13e0-4e62-bcbc-2bc2c68251f3___FREC_Scab 3273_final_masked.jpg
- Apple/Apple___Apple_scab/6344cfa8-2c26-4498-b366-817d56285212___FREC_Scab 2964_final_masked.jpg
- Apple/Apple___Apple_scab/63a29431-0e93-4e5d-b28d-3956edd10d01___FREC_Scab 3197_final_masked.jpg
- Apple/Apple___Apple_scab/63cf5c0e-0a65-4261-9034-ba75466ee918___FREC_Scab 3385_final_masked.jpg
- Apple/Apple___Apple_scab/63e1d796-f00e-4c24-9871-2eae6f9c9ced___FREC_Scab 3078_final_masked.jpg
- Apple/Apple___Apple_scab/64863bd8-baca-47b6-b07b-516df2659919___FREC_Scab 3149_final_masked.jpg
- Apple/Apple___Apple_scab/64e20068-6685-4a30-a812-fd817117d628___FREC_Scab 3485_final_masked.jpg
- Apple/Apple___Apple_scab/650f4395-7428-404a-b65c-8fd36f204dd6___FREC_Scab 3111_final_masked.jpg
- Apple/Apple___Apple_scab/656265b3-9f9a-4a20-83f5-e5d6be938dcd___FREC_Scab 3454_final_masked.jpg
- Apple/Apple___Apple_scab/659a6491-b20d-4ff6-a3be-243266b4df0c___FREC_Scab 3155_final_masked.jpg
- Apple/Apple___Apple_scab/65c52553-6152-46d4-a576-3ef4984a6ad4___FREC_Scab 3524_final_masked.jpg
- Apple/Apple___Apple_scab/6639559d-7af6-40b0-9677-a8dcfe036435___FREC_Scab 3342_final_masked.jpg
- Apple/Apple___Apple_scab/663ad178-6346-4b89-8074-6655f1be1578___FREC_Scab 3500_final_masked.jpg
- Apple/Apple___Apple_scab/6643566f-d980-4bdb-88d7-4d3ab3c771fa___FREC_Scab 3038_final_masked.jpg
- Apple/Apple___Apple_scab/66fab3e4-d6e3-4a6d-aff0-4fe011ef8eb3___FREC_Scab 3153_final_masked.jpg
- Apple/Apple___Apple_scab/670efd0e-9a5e-44db-bd5a-4ffb5c5e5a7d___FREC_Scab 3108_final_masked.jpg
- Apple/Apple___Apple_scab/675f0b56-9d0b-45b3-8c8e-820efae75274___FREC_Scab 3006_final_masked.jpg
- Apple/Apple___Apple_scab/679c439b-740f-45cb-a9ba-d2984694fb25___FREC_Scab 2950_final_masked.jpg
- Apple/Apple___Apple_scab/67c7e9f9-19ca-4fb5-a2b1-8efdeed7b9e2___FREC_Scab 3397_final_masked.jpg
- Apple/Apple___Apple_scab/67f122a8-fb8f-4b8c-bd45-3cf11db238b8___FREC_Scab 3140_final_masked.jpg
- Apple/Apple___Apple_scab/680c56ea-dc23-4b7b-baeb-f51b156c98f6___FREC_Scab 3416_final_masked.jpg
- Apple/Apple___Apple_scab/6823f5d3-b27b-4a34-a417-5fc5bd99f9d7___FREC_Scab 2975_final_masked.jpg
- Apple/Apple___Apple_scab/68a57535-547d-4287-89cc-6d8acc265372___FREC_Scab 3351_final_masked.jpg
- Apple/Apple___Apple_scab/69a10285-eacb-4c83-b410-18e62bf33ef9___FREC_Scab 2908_final_masked.jpg
- Apple/Apple___Apple_scab/6a006aa9-a9f2-4269-9fd9-7a879f01faf1___FREC_Scab 3117_final_masked.jpg
- Apple/Apple___Apple_scab/6a19d31f-b5e3-4732-a82c-e3d5b1d26c60___FREC_Scab 3537_final_masked.jpg
- Apple/Apple___Apple_scab/6a1f119d-d210-4a87-b17f-699436b82bef___FREC_Scab 3025_final_masked.jpg
- Apple/Apple___Apple_scab/6a2c0f48-b0f7-4bd9-b7b8-7410c1ef4048___FREC_Scab 2999_final_masked.jpg
- Apple/Apple___Apple_scab/6a61688a-c972-4f8f-b3b7-46fd00264240___FREC_Scab 3271_final_masked.jpg
- Apple/Apple___Apple_scab/6b5e1187-9b7b-4b4c-912f-b2175619f35f___FREC_Scab 3121_final_masked.jpg
- Apple/Apple___Apple_scab/6b66d8dd-af9f-43b5-a43f-6e4c6d64bede___FREC_Scab 3248_final_masked.jpg
- Apple/Apple___Apple_scab/6b6b2140-bb67-4342-adad-8cba97a5ecbe___FREC_Scab 3388_final_masked.jpg
- Apple/Apple___Apple_scab/6b784953-7e31-4cec-a3d5-82f3b6bbdd00___FREC_Scab 3352_final_masked.jpg
- Apple/Apple___Apple_scab/6b9ef56b-3338-4d2b-a5e4-a1547234e6d6___FREC_Scab 3474_final_masked.jpg
- Apple/Apple___Apple_scab/6cbf7fa9-e7b4-4cf6-9184-0ef06446704e___FREC_Scab 3016_final_masked.jpg
- Apple/Apple___Apple_scab/6cee3edf-8909-418f-a27f-5e175e7ccd77___FREC_Scab 2951_final_masked.jpg
- Apple/Apple___Apple_scab/6d6f5a72-4c92-4163-b3dc-9a8f74f9edb7___FREC_Scab 3480_final_masked.jpg
- Apple/Apple___Apple_scab/6d9f5940-0ec4-4ccf-8003-719410b7f47c___FREC_Scab 3373_final_masked.jpg
- Apple/Apple___Apple_scab/6dd6a502-d5b3-4f3d-9231-e7dbd7b54908___FREC_Scab 2937_final_masked.jpg
- Apple/Apple___Apple_scab/6e17c808-c071-4eae-befd-bf7e2ed0d9e1___FREC_Scab 3256_final_masked.jpg
- Apple/Apple___Apple_scab/6e620ce9-bf70-41af-8778-dd46247a3327___FREC_Scab 3405_final_masked.jpg
- Apple/Apple___Apple_scab/6e8ed8d7-45e0-446a-aad1-d7ccf4a861fe___FREC_Scab 3068_final_masked.jpg
- Apple/Apple___Apple_scab/6fb41b7b-d1f0-451c-988a-1083d038acdb___FREC_Scab 3094_final_masked.jpg
- Apple/Apple___Apple_scab/6fb62aa7-c3d4-457a-b95d-a8b3102cccd8___FREC_Scab 3005_final_masked.jpg
- Apple/Apple___Apple_scab/70fa2c8f-5657-444f-b57b-3ad6755acc74___FREC_Scab 3275_final_masked.jpg
- Apple/Apple___Apple_scab/716a13b6-1747-40d8-96d7-5ec1c183b3b5___FREC_Scab 3004_final_masked.jpg
- Apple/Apple___Apple_scab/71c26585-883f-41e9-939c-5f1683cdf4ed___FREC_Scab 3302_final_masked.jpg
- Apple/Apple___Apple_scab/72317b7f-8162-4454-b6db-c2e6e5455911___FREC_Scab 3088_final_masked.jpg
- Apple/Apple___Apple_scab/72d9363f-1e23-4154-92bd-5f34a149d444___FREC_Scab 2980_final_masked.jpg
- Apple/Apple___Apple_scab/7308b9c4-3408-48ff-bd4a-b07350421e60___FREC_Scab 3508_final_masked.jpg
- Apple/Apple___Apple_scab/730f20de-a19f-4320-89bf-027dceeff9b5___FREC_Scab 3185_final_masked.jpg
- Apple/Apple___Apple_scab/73204011-6f70-4300-a908-adf4334104fd___FREC_Scab 3319_final_masked.jpg
- Apple/Apple___Apple_scab/745cfcfa-5b39-46ad-8c40-96086e71f6ee___FREC_Scab 3448_final_masked.jpg
- Apple/Apple___Apple_scab/74813834-38bc-4301-93ff-39b208eb52bc___FREC_Scab 3315_final_masked.jpg
- Apple/Apple___Apple_scab/748e82aa-02b1-4ca7-9fd3-e0184f20644f___FREC_Scab 3354_final_masked.jpg
- Apple/Apple___Apple_scab/74f429dd-0b33-41e1-a689-17f8b62dd614___FREC_Scab 3186_final_masked.jpg
- Apple/Apple___Apple_scab/75896d3d-899a-4143-9262-c44bcea75237___FREC_Scab 3295_final_masked.jpg
- Apple/Apple___Apple_scab/75eca8b6-4446-4bf4-9d10-7d38ed44199a___FREC_Scab 3475_final_masked.jpg
- Apple/Apple___Apple_scab/76e50482-74b2-468f-8556-7669e1682f1e___FREC_Scab 3323_final_masked.jpg
- Apple/Apple___Apple_scab/76eca386-c7c1-4807-ae27-13c793d06e02___FREC_Scab 3272_final_masked.jpg
- Apple/Apple___Apple_scab/774fb249-80b5-4575-ab5a-5459a9c14ef6___FREC_Scab 3024_final_masked.jpg
- Apple/Apple___Apple_scab/7897b5dc-7aa6-48b2-8c18-a30fcd6cae94___FREC_Scab 3203_final_masked.jpg
- Apple/Apple___Apple_scab/78f8b36a-5126-4105-9699-39387015452f___FREC_Scab 2983_final_masked.jpg
- Apple/Apple___Apple_scab/792c3972-8724-45b6-8ba0-eec0f675bc50___FREC_Scab 3120_final_masked.jpg
- Apple/Apple___Apple_scab/795c112f-bd6c-4d70-8986-b1c2fb62cbf2___FREC_Scab 3384_final_masked.jpg
- Apple/Apple___Apple_scab/7966ec90-1939-40ea-a4f7-99aca4fe8af5___FREC_Scab 3402_final_masked.jpg
- Apple/Apple___Apple_scab/7b17fb27-2af4-4c90-b499-0c0658ba7262___FREC_Scab 2943_final_masked.jpg
- Apple/Apple___Apple_scab/7b3e4313-9abb-4105-8be9-2020f1101e58___FREC_Scab 3441_final_masked.jpg
- Apple/Apple___Apple_scab/7b7c32e3-68f8-4280-acda-4c6e67f4725f___FREC_Scab 3340_final_masked.jpg
- Apple/Apple___Apple_scab/7bc2b2d5-b2b6-4ac2-9bbe-322ce8d7d9bb___FREC_Scab 2944_final_masked.jpg
- Apple/Apple___Apple_scab/7be1e0a3-01d0-40c3-9628-f69952550267___FREC_Scab 3263_final_masked.jpg
- Apple/Apple___Apple_scab/7bf25c0a-6594-4777-9a67-49a6487bb203___FREC_Scab 2993_final_masked.jpg
- Apple/Apple___Apple_scab/7c0710e7-2ad4-44c4-a6f6-ffeb5573f8e7___FREC_Scab 3208_final_masked.jpg
- Apple/Apple___Apple_scab/7c66bda4-301c-4987-85b8-fd8230c5a2f2___FREC_Scab 3324_final_masked.jpg
[truncated: 2,875 more entries]
